# Supplementary material for: A Systematic Review and Meta-Analysis of Ocular and Periocular Basal Cell Carcinoma with First-Time Description of Dermoscopic and Reflectance Confocal Microscopy Features of Caruncle Basal Cell Carcinoma
Source: Diagnostics (Basel). 2025 May 14;15(10):1244. doi: 10.3390/diagnostics15101244 (PMC12109886; doi:10.3390/diagnostics15101244)
Supplement: Supplementary file 1 [file diagnostics-15-01244-s001.zip]

Archive with 2 entries (2 files):
- Table S1 - List of excluded studies.docx
- Video Supplementary Material.mp4
